# Supplementary material for: Primulina hochiensis var. ochroleuca (Gesneriaceae), a new variety from a limestone area of Guangxi, China, and errata on five new species of Primulina
Source: PhytoKeys. 2020 Jul 7;152:111–20. doi: 10.3897/phytokeys.152.50968 (PMC7360661; doi:10.3897/phytokeys.152.50968)
Supplement: XML Treatment for Primulina hochiensis [file phytokeys.152.50968-treatment1.xml]

<!DOCTYPE tp:taxon-treatment
  PUBLIC "-//TaxonX//DTD Taxonomic Treatment Publishing DTD v0 20100105//EN" "tax-treatment-NSO.dtd">
<tp:taxon-treatment xmlns:tp="http://www.plazi.org/taxpub"><tp:treatment-meta><kwd-group><label>Taxon classification</label><kwd><named-content xmlns:xlink="http://www.w3.org/1999/xlink" content-type="kingdom">Plantae</named-content></kwd><kwd><named-content xmlns:xlink="http://www.w3.org/1999/xlink" content-type="order">Lamiales</named-content></kwd><kwd><named-content xmlns:xlink="http://www.w3.org/1999/xlink" content-type="family">Gesneriaceae</named-content></kwd></kwd-group><mixed-citation publication-type="journal"><person-group><name><surname>Ge</surname><given-names>Yu-Zhen</given-names></name><name><surname>Xin</surname><given-names>Zi-Bing</given-names></name><name><surname>Fu</surname><given-names>Long-Fei</given-names></name><name><surname>Chou</surname><given-names>Wei-Chuen</given-names></name><name><surname>Huang</surname><given-names>Yi</given-names></name><name><surname>Huang</surname><given-names>Zhang-Jie</given-names></name><name><surname>Maciejewski</surname><given-names>Stephen</given-names></name><name><surname>Wen</surname><given-names>Fang</given-names></name></person-group><article-title><tp:taxon-name><tp:taxon-name-part taxon-name-part-type="genus" reg="Primulina">Primulina</tp:taxon-name-part> <tp:taxon-name-part taxon-name-part-type="species" reg="hochiensis">hochiensis</tp:taxon-name-part> <tp:taxon-name-part taxon-name-part-type="infraspecific-rank">var.</tp:taxon-name-part> <tp:taxon-name-part taxon-name-part-type="variety" reg="ochroleuca">ochroleuca</tp:taxon-name-part></tp:taxon-name> (<tp:taxon-name><tp:taxon-name-part taxon-name-part-type="family">Gesneriaceae</tp:taxon-name-part></tp:taxon-name>), a new variety from a limestone area of Guangxi, China, and errata on five new species of <italic><tp:taxon-name><tp:taxon-name-part taxon-name-part-type="genus" reg="Primulina">Primulina</tp:taxon-name-part></tp:taxon-name></italic></article-title><source>PhytoKeys</source><day>07</day><month>7</month><year>2020</year><volume>152</volume><fpage>111</fpage><lpage>120</lpage><pub-id pub-id-type="doi">10.3897/phytokeys.152.50968</pub-id></mixed-citation></tp:treatment-meta><tp:nomenclature><tp:taxon-name><object-id xmlns:xlink="http://www.w3.org/1999/xlink" content-type="arpha" xlink:type="simple">C79BD987-1A98-5A2D-908E-EE29A537415E</object-id>
            <tp:taxon-name-part taxon-name-part-type="genus" reg="Primulina">Primulina</tp:taxon-name-part>
            <tp:taxon-name-part taxon-name-part-type="species" reg="hochiensis">hochiensis</tp:taxon-name-part>
            <object-id xmlns:xlink="http://www.w3.org/1999/xlink" content-type="ipni" xlink:type="simple">urn:lsid:ipni.org:names:77210102-1</object-id>
            </tp:taxon-name><tp:taxon-authority>(C.C.Huang &amp; X.X.Chen) Mich.Möller &amp; A.Weber var. ochroleuca, F.Wen Y.Z.Ge &amp; Z.B.Xin</tp:taxon-authority><tp:taxon-status xmlns:xlink="http://www.w3.org/1999/xlink" xlink:type="simple">var. nov.</tp:taxon-status><xref ref-type="fig" rid="F1">Figs 1</xref><xref ref-type="fig" rid="F2">, 2A</xref></tp:nomenclature><tp:treatment-sec sec-type="diagnosis" id="SECID0ELBAE"><title>Diagnosis.</title><p>The new variety can be easily distinguished from all varieties of <italic><tp:taxon-name><tp:taxon-name-part taxon-name-part-type="genus" reg="Primulina">Primulina</tp:taxon-name-part> <tp:taxon-name-part taxon-name-part-type="species" reg="hochiensis">hochiensis</tp:taxon-name-part></tp:taxon-name></italic> by its pale yellow corolla. It differs from the typical variety, <tp:taxon-name><tp:taxon-name-part taxon-name-part-type="genus" reg="Primulina">P.</tp:taxon-name-part> <tp:taxon-name-part taxon-name-part-type="species" reg="hochiensis">hochiensis</tp:taxon-name-part> <tp:taxon-name-part taxon-name-part-type="infraspecific-rank">var.</tp:taxon-name-part> <tp:taxon-name-part taxon-name-part-type="variety" reg="hochiensis">hochiensis</tp:taxon-name-part></tp:taxon-name> by its stolon lacking and obviously longer petiole (5–7 cm long); from <tp:taxon-name><tp:taxon-name-part taxon-name-part-type="genus" reg="Primulina">P.</tp:taxon-name-part> <tp:taxon-name-part taxon-name-part-type="species" reg="hochiensis">hochiensis</tp:taxon-name-part> <tp:taxon-name-part taxon-name-part-type="infraspecific-rank">var.</tp:taxon-name-part> <tp:taxon-name-part taxon-name-part-type="variety" reg="ovata">ovata</tp:taxon-name-part></tp:taxon-name> by its stolon lacking, obviously longer petiole (5–7 cm long) and longer pedicel (1.5–2 cm long); from <tp:taxon-name><tp:taxon-name-part taxon-name-part-type="genus" reg="Primulina">P.</tp:taxon-name-part> <tp:taxon-name-part taxon-name-part-type="species" reg="hochiensis">hochiensis</tp:taxon-name-part> <tp:taxon-name-part taxon-name-part-type="infraspecific-rank">var.</tp:taxon-name-part> <tp:taxon-name-part taxon-name-part-type="variety" reg="rosulata">rosulata</tp:taxon-name-part></tp:taxon-name> by its longer pedicel (1.5–2 cm long), shorter calyx (3.5–4 mm long), corolla throat with one big yellow patch and longer pistil (1.4–1.8 cm long).</p><fig id="F1" position="float" orientation="portrait"><object-id xmlns:xlink="http://www.w3.org/1999/xlink" content-type="doi" xlink:type="simple">10.3897/phytokeys.152.50968.figure1</object-id><object-id xmlns:xlink="http://www.w3.org/1999/xlink" content-type="arpha" xlink:type="simple">4226D248-7D18-54B5-97D8-EC5461C6DC27</object-id><label>Figure 1.</label><caption><p><tp:taxon-name><tp:taxon-name-part taxon-name-part-type="genus" reg="Primulina">Primulina</tp:taxon-name-part> <tp:taxon-name-part taxon-name-part-type="species" reg="hochiensis">hochiensis</tp:taxon-name-part> <tp:taxon-name-part taxon-name-part-type="infraspecific-rank">var.</tp:taxon-name-part> <tp:taxon-name-part taxon-name-part-type="variety" reg="ochroleuca">ochroleuca</tp:taxon-name-part></tp:taxon-name><bold>A</bold> habitat <bold>B</bold> habit <bold>C</bold> frontal view of corolla <bold>D</bold> lateral view of corolla <bold>E</bold> top view of corolla <bold>F</bold> opened corolla with stamens and staminodes <bold>G</bold> pistil <bold>H</bold> calyx lobes <bold>I</bold> cyme with flowers (Photographed by Fang Wen).</p></caption><graphic xmlns:xlink="http://www.w3.org/1999/xlink" xlink:href="phytokeys-152-111-g001.jpg" position="float" orientation="portrait" xlink:type="simple" id="oo_428775.jpg"><uri content-type="original_file" xlink:type="simple">https://binary.pensoft.net/fig/428775</uri></graphic></fig></tp:treatment-sec><tp:treatment-sec sec-type="material" id="SECID0E6EAE"><title>Type.</title><p>China. Guangxi Zhuang Autonomous Region, Guilin City, Gongcheng County, Xiling Town, <named-content xmlns:xlink="http://www.w3.org/1999/xlink" content-type="dwc:verbatimCoordinates" xlink:type="simple"><named-content content-type="geo-json" specific-use="{&#34;type&#34;:&#34;Point&#34;,&#34;coordinates&#34;:[110.750000,24.916667]}" id="NCID0EIFAE" xlink:type="simple">24°55'N, 110°45'E</named-content></named-content>, altitude ca. 220 m, 8 October 2019, <italic>Fang Wen et al.</italic>, <italic>WF191008-03</italic> (Holotype: IBK!; Isotypes: IBK!).</p></tp:treatment-sec><tp:treatment-sec sec-type="description" id="SECID0ERFAE"><title>Description.</title><p>Herbs perennial, acaulescent. Leaves basal, 20–35; petiole cylindrical, densely extremely short pubescent, 5–7 × 0.4–0.5 cm; leaf blade elliptical to slightly ovate, 5.5–7.5 (–9) × 3–5 cm, densely appressed puberulent, base cuneate, margin entire, apex acute; lateral veins 4–6 on each side of the midrib, conspicuous on the abaxial surface, inconspicuous on the adaxial surface. Cymes 4–6, axillary, 1–3-branched, 2–8-flowered; peduncle 5–10 cm long, 1–1.5 mm in diameter, densely erect puberulent; bracts 2, opposite, linear, 3–3.5 × 1 mm, puberulent. Pedicel 1.5–2 cm long, 1–1.5 mm in diameter, puberulent. Calyx 5-parted from the base; segments equal, lanceolate-linear, 3.5–4 × 1–1.2 mm, densely pubescent, margin entire, apex acute. Corolla pale yellow, throat with two distinctly elliptic yellow spots, 2.5–3 cm long, orifice 0.6–0.8 cm in diameter, outside puberulent with both glandular and eglandular hairs, inside glabrous; tube narrowly infundibuliform, 1–1.2 cm long; limb distinctly 2-lipped, adaxial lip 2-parted to the base, lobes slightly oblique linguiform or ovate, ca. 5 × 2.5 mm; abaxial lip 3-parted to the middle, lobes obliquely ovate, ca. 8 × 4 mm. Stamens 2, adnate to ca 1.0 cm above the corolla base; anthers purple, reniform, ca. 1.5 × 1.2 mm, slightly constricted at the middle; filaments geniculate close to the base, ca. 6 mm long, glabrous; staminodes 3, lateral ones short linear, glabrous, 1–1.2 mm long, adnate to 4–5 mm above the corolla base, the central one linear, 0.8–1 mm long, adnate to 2.5–3 mm above the corolla base. Disc annular, margin entire or sometimes slightly erose, ca. 0.7 mm high. Pistil 1.4–1.8 cm long; ovary linear, 3–4 mm long, 1–1.5 mm in diameter, densely puberulent with both glandular and eglandular hairs; style 1.1–1.4 cm long, ca. 0.5 mm in diameter, glandular-puberulent. Stigmas translucent to white, obtrapeziform, apex 2-parted up to the middle, 0.8–1 mm long. Capsule linear, 1.8–2 cm long, ca. 1.5 mm in diameter, puberulent with both glandular and eglandular hairs.</p><fig id="F2" position="float" orientation="portrait"><object-id xmlns:xlink="http://www.w3.org/1999/xlink" content-type="doi" xlink:type="simple">10.3897/phytokeys.152.50968.figure2</object-id><object-id xmlns:xlink="http://www.w3.org/1999/xlink" content-type="arpha" xlink:type="simple">24BAC56D-407D-5D26-A1BD-CD2E0A2FB150</object-id><label>Figure 2.</label><caption><p>Comparison of frontal view of corolla between <tp:taxon-name><tp:taxon-name-part taxon-name-part-type="genus" reg="Primulina">Primulina</tp:taxon-name-part> <tp:taxon-name-part taxon-name-part-type="species" reg="hochiensis">hochiensis</tp:taxon-name-part> <tp:taxon-name-part taxon-name-part-type="infraspecific-rank">var.</tp:taxon-name-part> <tp:taxon-name-part taxon-name-part-type="variety" reg="ochroleuca">ochroleuca</tp:taxon-name-part></tp:taxon-name> and the most closely related taxa <bold>A</bold><tp:taxon-name><tp:taxon-name-part taxon-name-part-type="genus" reg="Primulina">P.</tp:taxon-name-part> <tp:taxon-name-part taxon-name-part-type="species" reg="hochiensis">hochiensis</tp:taxon-name-part> <tp:taxon-name-part taxon-name-part-type="infraspecific-rank">var.</tp:taxon-name-part> <tp:taxon-name-part taxon-name-part-type="variety" reg="ochroleuca">ochroleuca</tp:taxon-name-part></tp:taxon-name><bold>B</bold><tp:taxon-name><tp:taxon-name-part taxon-name-part-type="genus" reg="Primulina">P.</tp:taxon-name-part> <tp:taxon-name-part taxon-name-part-type="species" reg="hochiensis">hochiensis</tp:taxon-name-part> <tp:taxon-name-part taxon-name-part-type="infraspecific-rank">var.</tp:taxon-name-part> <tp:taxon-name-part taxon-name-part-type="variety" reg="hochiensis">hochiensis</tp:taxon-name-part></tp:taxon-name><bold>C</bold><tp:taxon-name><tp:taxon-name-part taxon-name-part-type="genus" reg="Primulina">P.</tp:taxon-name-part> <tp:taxon-name-part taxon-name-part-type="species" reg="hochiensis">hochiensis</tp:taxon-name-part> <tp:taxon-name-part taxon-name-part-type="infraspecific-rank">var.</tp:taxon-name-part> <tp:taxon-name-part taxon-name-part-type="variety" reg="ovata">ovata</tp:taxon-name-part></tp:taxon-name><bold>D</bold><tp:taxon-name><tp:taxon-name-part taxon-name-part-type="genus" reg="Primulina">P.</tp:taxon-name-part> <tp:taxon-name-part taxon-name-part-type="species" reg="hochiensis">hochiensis</tp:taxon-name-part> <tp:taxon-name-part taxon-name-part-type="infraspecific-rank">var.</tp:taxon-name-part> <tp:taxon-name-part taxon-name-part-type="variety" reg="rosulata">rosulata</tp:taxon-name-part></tp:taxon-name> (<bold>A, B, D</bold> Photographed by Fang Wen; <bold>C</bold> Photographed by Li-Hua Yang).</p></caption><graphic xmlns:xlink="http://www.w3.org/1999/xlink" xlink:href="phytokeys-152-111-g002.jpg" position="float" orientation="portrait" xlink:type="simple" id="oo_428776.jpg"><uri content-type="original_file" xlink:type="simple">https://binary.pensoft.net/fig/428776</uri></graphic></fig></tp:treatment-sec><tp:treatment-sec sec-type="phenology" id="SECID0EAKAE"><title>Phenology.</title><p>Flowering occurs from September to November, and fruiting from November to January of the next year.</p></tp:treatment-sec><tp:treatment-sec sec-type="etymology" id="SECID0EFKAE"><title>Etymology.</title><p>The specific epithet ‘<italic><tp:taxon-name><tp:taxon-name-part taxon-name-part-type="genus" reg="Primulina"/><tp:taxon-name-part taxon-name-part-type="species" reg="ochroleuca">ochroleuca</tp:taxon-name-part></tp:taxon-name></italic>’ is derived from its pale yellow corolla. The original epithet ‘<italic>ochro</italic>-<italic>leuca</italic>’ derived from the Greek, ‘ώχρα,’ namely ‘<italic>ochra</italic>-,’ means ochre, yellowish and ‘λευκά,’ namely ‘-<italic>lefka</italic>’ means white.</p></tp:treatment-sec><tp:treatment-sec sec-type="Vernacular name" id="SECID0E4KAE"><title>Vernacular name.</title><p>Huáng Huā Hé Chí Bào Chūn Jù Tái (Chinese pronunciation); 黄花河池报春苣苔 (Chinese name).</p></tp:treatment-sec><tp:treatment-sec sec-type="distribution" id="SECID0ECLAE"><title>Distribution and habitat.</title><p><tp:taxon-name><tp:taxon-name-part taxon-name-part-type="genus" reg="Primulina">Primulina</tp:taxon-name-part> <tp:taxon-name-part taxon-name-part-type="species" reg="hochiensis">hochiensis</tp:taxon-name-part> <tp:taxon-name-part taxon-name-part-type="infraspecific-rank">var.</tp:taxon-name-part> <tp:taxon-name-part taxon-name-part-type="variety" reg="ochroleuca">ochroleuca</tp:taxon-name-part></tp:taxon-name> is hitherto only known from the type locality, Xiling Town, Gongcheng County, Guangxi Zhuang Autonomous Region, South China (Fig. <xref ref-type="fig" rid="F3">3</xref>), and grows on moist and shaded rocky surfaces on the cliff in subtropical evergreen seasonal rain forest.</p><fig id="F3" position="float" orientation="portrait"><object-id xmlns:xlink="http://www.w3.org/1999/xlink" content-type="doi" xlink:type="simple">10.3897/phytokeys.152.50968.figure3</object-id><object-id xmlns:xlink="http://www.w3.org/1999/xlink" content-type="arpha" xlink:type="simple">B438E1B6-AF70-5027-B425-3340E0F3D6F4</object-id><label>Figure 3.</label><caption><p>Geographical distribution of the <tp:taxon-name><tp:taxon-name-part taxon-name-part-type="genus" reg="Primulina">Primulina</tp:taxon-name-part> <tp:taxon-name-part taxon-name-part-type="species" reg="hochiensis">hochiensis</tp:taxon-name-part> <tp:taxon-name-part taxon-name-part-type="infraspecific-rank">var.</tp:taxon-name-part> <tp:taxon-name-part taxon-name-part-type="variety" reg="ochroleuca">ochroleuca</tp:taxon-name-part></tp:taxon-name> and the most closely related taxa.</p></caption><graphic xmlns:xlink="http://www.w3.org/1999/xlink" xlink:href="phytokeys-152-111-g003.jpg" position="float" orientation="portrait" xlink:type="simple" id="oo_428777.jpg"><uri content-type="original_file" xlink:type="simple">https://binary.pensoft.net/fig/428777</uri></graphic></fig></tp:treatment-sec><tp:treatment-sec sec-type="Preliminary Conservation status" id="SECID0E2MAE"><title>Preliminary Conservation status.</title><p>The type population consists of approx. 3000 mature individuals, all growing on moist and shaded rocky surfaces on the cliff. They are easily disturbed by human activities because the distance from the type locality to the local village is short. Parts of vegetation of the type hill have been cleared by local people for fruit trees cultivation. Thus, following the IUCN Red List Categories and Criteria (<xref ref-type="bibr" rid="B5">IUCN 2019</xref>), it is temporarily assessed as vulnerable [VU C1].</p></tp:treatment-sec><tp:treatment-sec sec-type="material" id="SECID0EFNAE"><title>Additional specimens examined.</title><p><bold><italic><tp:taxon-name><tp:taxon-name-part taxon-name-part-type="genus" reg="Primulina">Primulina</tp:taxon-name-part> <tp:taxon-name-part taxon-name-part-type="species" reg="hochiensis">hochiensis</tp:taxon-name-part></tp:taxon-name></italic></bold> (C.C. Huang &amp; X.X. Chen) Mich. Möller &amp; A. Weber var. <bold><italic><tp:taxon-name><tp:taxon-name-part taxon-name-part-type="genus" reg="Primulina"/><tp:taxon-name-part taxon-name-part-type="species" reg="hochiensis">hochiensis</tp:taxon-name-part></tp:taxon-name></italic></bold>, <bold>China</bold>: Guangxi, Hechi City, 23 October 1991, <italic>C.C. Huang 19670</italic> (Holotype: GXMI!); Huanjiang County, Shuiyuan Town to Xianan Town, limestone hill, <named-content xmlns:xlink="http://www.w3.org/1999/xlink" content-type="dwc:verbatimCoordinates" xlink:type="simple"><named-content content-type="geo-json" specific-use="{&#34;type&#34;:&#34;Point&#34;,&#34;coordinates&#34;:[108.033058,24.826181]}" id="NCID0ELOAE" xlink:type="simple">24°49'34.25"N, 108°01'59.01"E</named-content></named-content>, 249 m, 19 Jul. 2013, <italic>451226130719009LY</italic> (GXMG!; IBK!). <bold><italic><tp:taxon-name><tp:taxon-name-part taxon-name-part-type="genus" reg="Primulina">Primulina</tp:taxon-name-part> <tp:taxon-name-part taxon-name-part-type="species" reg="hochiensis">hochiensis</tp:taxon-name-part></tp:taxon-name></italic></bold> (C.C. Huang &amp; X.X. Chen) Mich. Möller &amp; A. Weber var. <bold><italic><tp:taxon-name><tp:taxon-name-part taxon-name-part-type="genus" reg="Primulina"/><tp:taxon-name-part taxon-name-part-type="species" reg="ovata">ovata</tp:taxon-name-part></tp:taxon-name></italic></bold> L.H. Yang, H.H. Kong &amp; M. Kang, <bold>China</bold>: Guangxi, Guilin City, Pingle County, Pingle Town, Mawei Village, grows on moist limestone rocks at a lower elevation (150–300 m), 18 June 2016, <italic>L.H. Yang PLMW</italic> (holotype: IBSC!); Pingle County, Ertang Town, Da’e’shan Village, 18 June 2016, <italic>L.H. Yang PLET</italic> (IBSC!); Pingle County, Shazi Town, Bao’an Village, 20 June 2016, <italic>L.H. Yang PLSZ</italic> (IBSC!); Pingle County, Pingle Town, Taiping Village, 6 July 2016, <italic>L.H. Yang and M. Kang PLMW</italic> (IBSC!); Gongcheng County, Xiling Town, Huzimiao Village, 19 June 2016, <italic>L.H. Yang GCXL01</italic> (IBSC!); Gongcheng County, Xiling Town, Panyan Village, 19 June 2016, <italic>L.H. Yang GCXL02</italic> (IBSC!). <bold><italic><tp:taxon-name><tp:taxon-name-part taxon-name-part-type="genus" reg="Primulina">Primulina</tp:taxon-name-part> <tp:taxon-name-part taxon-name-part-type="species" reg="hochiensis">hochiensis</tp:taxon-name-part></tp:taxon-name></italic></bold> (C.C. Huang &amp; X.X. Chen) Mich. Möller &amp; A. Weber var. <bold><italic><tp:taxon-name><tp:taxon-name-part taxon-name-part-type="genus" reg="Primulina"/><tp:taxon-name-part taxon-name-part-type="species" reg="rosulata">rosulata</tp:taxon-name-part></tp:taxon-name></italic></bold> F. Wen &amp; Y.G. Wei, <bold>China</bold>: Guangxi, Guilin City, Pingle County, Tong’an Town, growing in the entrance of a limestone cave, <named-content xmlns:xlink="http://www.w3.org/1999/xlink" content-type="dwc:verbatimCoordinates" xlink:type="simple"><named-content content-type="geo-json" specific-use="{&#34;type&#34;:&#34;Point&#34;,&#34;coordinates&#34;:[110.926111,24.579722]}" id="NCID0ETQAE" xlink:type="simple">24°34’47"N, 110°55'34"E</named-content></named-content>, elevation ca. 149 m, 17 August 2008 (fl.), <italic>B. Gao 08171</italic> (holotype IBK!; isotype BJFC!); Gongcheng County, Lianhua Town, on moist limestone rock faces in evergreen broadleaved forest and bushes, located in the subtropical monsoon region, 161 m a.s.l., 11 Jul 2012, <italic>Hui-Ling Liang</italic>, <italic>Yan-Cai Shi &amp; De-Xin Kong</italic>, <italic>120711</italic> (IBK!).</p></tp:treatment-sec><tp:treatment-sec sec-type="notes" id="SECID0EARAE"><title>Notes.</title><p>The morphological comparisons between <tp:taxon-name><tp:taxon-name-part taxon-name-part-type="genus" reg="Primulina">P.</tp:taxon-name-part> <tp:taxon-name-part taxon-name-part-type="species" reg="hochiensis">hochiensis</tp:taxon-name-part> <tp:taxon-name-part taxon-name-part-type="infraspecific-rank">var.</tp:taxon-name-part> <tp:taxon-name-part taxon-name-part-type="variety" reg="ochroleuca">ochroleuca</tp:taxon-name-part></tp:taxon-name> and the most closely related taxa (<tp:taxon-name><tp:taxon-name-part taxon-name-part-type="genus" reg="Primulina">P.</tp:taxon-name-part> <tp:taxon-name-part taxon-name-part-type="species" reg="hochiensis">hochiensis</tp:taxon-name-part> <tp:taxon-name-part taxon-name-part-type="infraspecific-rank">var.</tp:taxon-name-part> <tp:taxon-name-part taxon-name-part-type="variety" reg="hochiensis">hochiensis</tp:taxon-name-part></tp:taxon-name>, <tp:taxon-name><tp:taxon-name-part taxon-name-part-type="genus" reg="Primulina">P.</tp:taxon-name-part> <tp:taxon-name-part taxon-name-part-type="species" reg="hochiensis">hochiensis</tp:taxon-name-part> <tp:taxon-name-part taxon-name-part-type="infraspecific-rank">var.</tp:taxon-name-part> <tp:taxon-name-part taxon-name-part-type="variety" reg="ovata">ovata</tp:taxon-name-part></tp:taxon-name> and <tp:taxon-name><tp:taxon-name-part taxon-name-part-type="genus" reg="Primulina">P.</tp:taxon-name-part> <tp:taxon-name-part taxon-name-part-type="species" reg="hochiensis">hochiensis</tp:taxon-name-part> <tp:taxon-name-part taxon-name-part-type="infraspecific-rank">var.</tp:taxon-name-part> <tp:taxon-name-part taxon-name-part-type="variety" reg="rosulata">rosulata</tp:taxon-name-part></tp:taxon-name>) are provided in Table <xref ref-type="table" rid="T1">1</xref>.</p><table-wrap id="T1" position="float" orientation="portrait"><label>Table 1.</label><caption><p>Morphological comparisons of <tp:taxon-name><tp:taxon-name-part taxon-name-part-type="genus" reg="Primulina">Primulina</tp:taxon-name-part> <tp:taxon-name-part taxon-name-part-type="species" reg="hochiensis">hochiensis</tp:taxon-name-part> <tp:taxon-name-part taxon-name-part-type="infraspecific-rank">var.</tp:taxon-name-part> <tp:taxon-name-part taxon-name-part-type="variety" reg="ochroleuca">ochroleuca</tp:taxon-name-part></tp:taxon-name> and the most closely related taxa.</p></caption><table id="TID0EWHAG" rules="all"><tbody><tr><th rowspan="1" colspan="1">Characters</th><th rowspan="1" colspan="1">
                    <tp:taxon-name><tp:taxon-name-part taxon-name-part-type="genus" reg="Primulina">P.</tp:taxon-name-part> <tp:taxon-name-part taxon-name-part-type="species" reg="hochiensis">hochiensis</tp:taxon-name-part> <tp:taxon-name-part taxon-name-part-type="infraspecific-rank">var.</tp:taxon-name-part> <tp:taxon-name-part taxon-name-part-type="variety" reg="ochroleuca">ochroleuca</tp:taxon-name-part></tp:taxon-name>
                  </th><th rowspan="1" colspan="1">
                    <tp:taxon-name><tp:taxon-name-part taxon-name-part-type="genus" reg="Primulina">P.</tp:taxon-name-part> <tp:taxon-name-part taxon-name-part-type="species" reg="hochiensis">hochiensis</tp:taxon-name-part> <tp:taxon-name-part taxon-name-part-type="infraspecific-rank">var.</tp:taxon-name-part> <tp:taxon-name-part taxon-name-part-type="variety" reg="hochiensis">hochiensis</tp:taxon-name-part></tp:taxon-name>
                  </th><th rowspan="1" colspan="1">
                    <tp:taxon-name><tp:taxon-name-part taxon-name-part-type="genus" reg="Primulina">P.</tp:taxon-name-part> <tp:taxon-name-part taxon-name-part-type="species" reg="hochiensis">hochiensis</tp:taxon-name-part> <tp:taxon-name-part taxon-name-part-type="infraspecific-rank">var.</tp:taxon-name-part> <tp:taxon-name-part taxon-name-part-type="variety" reg="ovata">ovata</tp:taxon-name-part></tp:taxon-name>
                  </th><th rowspan="1" colspan="1">
                    <tp:taxon-name><tp:taxon-name-part taxon-name-part-type="genus" reg="Primulina">P.</tp:taxon-name-part> <tp:taxon-name-part taxon-name-part-type="species" reg="hochiensis">hochiensis</tp:taxon-name-part> <tp:taxon-name-part taxon-name-part-type="infraspecific-rank">var.</tp:taxon-name-part> <tp:taxon-name-part taxon-name-part-type="variety" reg="rosulata">rosulata</tp:taxon-name-part></tp:taxon-name>
                  </th></tr><tr><td rowspan="1" colspan="1">
                    <bold>Stolon</bold>
                  </td><td rowspan="1" colspan="1">lacking</td><td rowspan="1" colspan="1">
                    <bold>conspicuous</bold>
                  </td><td rowspan="1" colspan="1">
                    <bold>conspicuous</bold>
                  </td><td rowspan="1" colspan="1">lacking</td></tr><tr><td rowspan="1" colspan="1">
                    <bold>Size of petiole</bold>
                  </td><td rowspan="1" colspan="1">5–7 × 0.4–0.5 cm</td><td rowspan="1" colspan="1">
                    <bold>1–3.5 × ca. 0.3 cm</bold>
                  </td><td rowspan="1" colspan="1">
                    <bold>2–4.5 × 0.2–0.4 cm</bold>
                  </td><td rowspan="1" colspan="1">3.0–5.5 × 0.2–0.4 cm</td></tr><tr><td rowspan="1" colspan="1">
                    <bold>Length of pedicel</bold>
                  </td><td rowspan="1" colspan="1">1.5–2 cm</td><td rowspan="1" colspan="1">0.7–2.3 cm</td><td rowspan="1" colspan="1">
                    <bold>0.8–1.2 cm</bold>
                  </td><td rowspan="1" colspan="1">≤ <bold>0.7 cm</bold></td></tr><tr><td rowspan="1" colspan="1">
                    <bold>Size of calyx</bold>
                  </td><td rowspan="1" colspan="1">3.5–4 × 1–1.2 mm</td><td rowspan="1" colspan="1">4–7 × 0.5–0.8 mm</td><td rowspan="1" colspan="1">
                    <bold>4.5–6 × 1–1.5 mm</bold>
                  </td><td rowspan="1" colspan="1">
                    <bold>7–7.5 × 1.5–2.3 mm</bold>
                  </td></tr><tr><td rowspan="1" colspan="1">
                    <bold>Color of corolla</bold>
                  </td><td rowspan="1" colspan="1">pale yellow</td><td rowspan="1" colspan="1">
                    <bold>dark purple</bold>
                  </td><td rowspan="1" colspan="1">
                    <bold>pale purple or white</bold>
                  </td><td rowspan="1" colspan="1">
                    <bold>white or pale pink</bold>
                  </td></tr><tr><td rowspan="1" colspan="1">
                    <bold>Throat</bold>
                  </td><td rowspan="1" colspan="1">1 big patch</td><td rowspan="1" colspan="1">
                    <bold>2 small spots</bold>
                  </td><td rowspan="1" colspan="1">1 big patch</td><td rowspan="1" colspan="1">
                    <bold>2 small spots</bold>
                  </td></tr><tr><td rowspan="1" colspan="1">
                    <bold>No. of staminodes</bold>
                  </td><td rowspan="1" colspan="1">3</td><td rowspan="1" colspan="1">
                    <bold>2</bold>
                  </td><td rowspan="1" colspan="1">3</td><td rowspan="1" colspan="1">3</td></tr><tr><td rowspan="1" colspan="1">
                    <bold>Length of pistil</bold>
                  </td><td rowspan="1" colspan="1">14–18 mm</td><td rowspan="1" colspan="1">15–20 mm</td><td rowspan="1" colspan="1">16–18 mm</td><td rowspan="1" colspan="1">
                    <bold>9.2–9.7 mm</bold>
                  </td></tr></tbody></table><table-wrap-foot><fn><p><bold>Note</bold>: The bold words mean the key differences between each variety and the new one.</p></fn></table-wrap-foot></table-wrap></tp:treatment-sec><ref-list><ref id="B5"><mixed-citation xmlns:xlink="http://www.w3.org/1999/xlink" xlink:type="simple"><institution xlink:type="simple">IUCN</institution> (<year>2019</year>) Guidelines for Using the IUCN Red List Categories and Criteria. Version 14. Prepared by the Standards and Petitions Subcommittee of the IUCN Species Survival Commission. <ext-link xlink:type="simple" ext-link-type="uri" xlink:href="http://cmsdocs.s3.amazonaws.com/RedListGuidelines.pdf">http://cmsdocs.s3.amazonaws.com/RedListGuidelines.pdf</ext-link></mixed-citation></ref></ref-list></tp:taxon-treatment>
